# Supplementary material for: Artificial Light at Night Advances the Onset of Vocal Activity in Both Male and Female Great Tits During the Breeding Season, While Noise Pollution Has Less Impact and Only in Females
Source: Animals (Basel). 2024 Nov 7;14(22):3199. doi: 10.3390/ani14223199 (PMC11590875; doi:10.3390/ani14223199)
Supplement: Supplementary file 1 [file animals-14-03199-s001.zip]

Archive with 1 entries (1 files):
- animals-3242418-supplementary.pdf
